# Supplementary material for: Clinically relevant molecular hallmarks of PFA ependymomas display intratumoral heterogeneity and correlate with tumor morphology
Source: Acta Neuropathol. 2024 Jan 24;147(1):23. doi: 10.1007/s00401-023-02682-x (PMC10808473; doi:10.1007/s00401-023-02682-x)
Supplement: Supplementary file 1 — Supplementary file1 (XLSX 32 kb) [file 401_2023_2682_MOESM1_ESM.xlsx]

## Sheet: Suppl. Table 1
Case Number	WHO-grade	Age [years]	Sex	Extent of Resection	Status	Relapse Status	PFS [years]	OS [years]	Sentrix_ID bulk analysis	Subtype bulk analysis	Subtype Score bulk analysis	CNV Status: 1q, 6q, bulk analysis	Sentrix_IDs low cell density samples	Subtype low cell density samples	Subtype Score low cell density samples	Sentrix_IDs high cell density samples	Subtype low high density samples	Subtype Score high cell density samples	CNV status: 1q, 6q, cell-dense and less cell-dense components seperately	Proportion of high cell density areas of the analyzed tumor area (%)	Ki-67	FISH 1q	FISH 6q	Spatial Transcriptomics
1	3	2.0	male	N/A	alive	no event	0.80	0.80	205762850098_R07C01	PFA-1b	0.53119	balanced								0.00
2	3	7.0	male	GTR	N/A	N/A	N/A	N/A	N/A	N/A	N/A	N/A								0.00
3	3	2.0	male	GTR	N/A	N/A	N/A	N/A	204860510018_R05C01	PFA-2b	0.98760	balanced								0.00	X
4	3	1.5	female	GTR	death	relapse/progression/death	2.66	4.24	N/A	N/A	N/A	N/A	206359150140_R07C01	PFA-1a	0.99	206359150140_R08C01	PFA-1a	0.98	balanced	0.29
5	3	4.6	female	GTR	N/A	N/A	N/A	N/A	204294120097_R08C01	PFA-1f	0.99982	balanced								0.36
6	2	4.6	female	GTR	alive	no event	6.78	6.78	201959750132_R01C01	PFA-1b	0.97881	balanced								0.43
7	2	9.0	male	N/A	alive	no event	0.68	0.68	N/A	N/A	N/A	N/A								1.50		X	X
8	3	4.9	female	GTR	alive	relapse/progression/death	0.62	2.52	N/A	N/A	N/A	N/A								2.13
9	N/A	N/A	N/A	N/A	N/A	N/A	N/A	N/A	N/A	N/A	N/A	N/A								3.45
10	2	6.8	female	STR	alive	no event	1.01	1.01	N/A	N/A	N/A	balanced	205118950066_R06C01	PFA-1b	0.99	205118950066_R07C01	PFA-1b	0.47	1q gain, cell dense area only	4.92		X
11	N/A	N/A	N/A	N/A	N/A	N/A	N/A	N/A	N/A	N/A	N/A	N/A	205735130056_R03C01	PFA-1b	0.24	205735130056_R04C01	PFA-1c	0.99	1q gain, cell dense area only	5.01
12	N/A	N/A	N/A	N/A	N/A	N/A	N/A	N/A	N/A	N/A	N/A	N/A								5.10
13	3	3.0	female	GTR	death	relapse/progression/death	2.01	3.71	N/A	N/A	N/A	N/A								5.32
14	N/A	2.0	male	N/A	alive	no event	1.27	1.27	204860510070_R04C01	PFA-1a	0.99987	balanced								6.93	X
15	3	2.0	female	N/A	N/A	N/A	N/A	N/A	204894630050_R02C01	PFA-1a	0.99933	insufficient quality								6.77	X
16	3	2.2	male	GTR	death	relapse/progression/death	2.18	3.98	201959740231_R05C01	PFA-1d	1.0	balanced								6.86
17	3	2.8	male	GTR	alive	no event	10.96	10.96	9305651013_R03C01	PFA-1a	0.70627	balanced								8.27		X
18	3	10.3	male	GTR	alive	no event	7.67	7.57	201959740230_R08C01	PFA-1f	0.99145	balanced	205689130029_R05C01	PFA-1f	0.98	205689130029_R06C01	PFA-1f	0.98	balanced	8.73
19	3	2.3	male	STR	alive	no event	0.97	0.97	204958110003_R02C01	PFA-1a	0.98768	balanced								9.16
20	N/A	N/A	N/A	N/A	N/A	N/A	N/A	N/A	N/A	N/A	N/A	N/A								9.65
21	3	2.3	male	N/A	death	relapse/progression/death	0.94	2.59	201959750061_R06C01	PFA-1f	0.96977	balanced	205118950108_R01C01	PFA-1f	0.29	205118950108_R02C01	PFA-1f	0.95	inconclusive copy number profile	10.37
22	N/A	N/A	N/A	N/A	alive	relapse/progression/death	0.63	1.07	N/A	N/A	N/A	N/A	205689130090_R02C01	PFA-1c	0.50	205689130090_R03C01	PFA-1f	0.56	1q gain, cell dense area only	12.48
23	3	2.4	female	GTR	alive	no event	11.99	11.99	201959740230_R06C01	PFA-1d	0.59701	balanced								12.64
24	3	1.5	male	GTR	death	unclear, in evaluation	/	1.87	204894630046_R07C01	PFA-2a	1.0	balanced								13.11	X	X	X
25	3	14.2	male	GTR	alive	relapse/progression	4.08	11.98	201959740230_R02C01	PFA-1c	0.99998	1q gain								14.61
26	3	5.0	male	STR	alive	relapse/progression/death	0.41	1.86	204792170076_R08C01	PFA-1c	0.99980	1q gain	206238130091_R05C01	PFA-1c	0.98	206238130091_R06C01; 206238130091_R07C01	PFA-1c; PFA-1c	0.99; 0.99	1q gain in both areas	15.73
27	3	1.2	female	GTR	alive	relapse/progression/death	1.00	2.16	N/A	N/A	N/A	balanced	205134980017_R05C01; 206350360172_R08C01	PFA-1d; PFA-1d	0.96; 0.81	205134980017_R06C01; 206350360188_R01C01	PFA-1f; PFA-1a	0.81; 0.34	6q loss in 2 cell dense area samples only, 1q gain in one cell dense area sample only	16.21
28	3	1.5	male	STR	alive	relapse/progression	7.87	13.16	201194000063_R07C01	PFA-1b	0.69979	6q loss								17.48				X
29	3	0.4	male	GTR	death	relapse/progression/death	0.30	2.88	N/A	N/A	N/A	N/A								17.69
30	N/A	N/A	N/A	N/A	N/A	N/A	N/A	N/A	N/A	N/A	N/A	N/A								17.95		X	X
31	3	2.5	male	GTR	alive	no event	1.71	1.71	204894630051_R05C01	PFA-1f	0.41158	balanced								18.13		X	X
32	3	6.4	female	GTR	alive	relapse/progression/death	1.63	8.47	N/A	N/A	N/A	N/A								21.93	X
33	3	4.0	female	N/A	alive	no event	1.95	1.95	204229190127_R06C01	PFA-1c	0.92144	1q gain								23.37		X
34	3	2.4	male	GTR	alive	no event	11.14	11.14	201959750104_R06C01	PFA-1b	0.94043	balanced								24.05
35	3	4.6	female	GTR	alive	relapse/progression/death	1.77	6.03	9969477102_R06C01	PFA-2b	1	balanced								25.88	X
36	2	4.0	male	GTR	alive	no event	8.00	8.00	201959750049_R04C01	PFA-2c	0.99995	balanced								26.70
37	N/A	N/A	N/A	N/A	N/A	N/A	N/A	N/A	N/A	N/A	N/A	N/A	206486310150_R06C01; 206486310150_R07C01	PFA-1a; PFA-1a	0.99; 0.99	206486310150_R08C01; 206486310018_R01C01; 206486310018_R02C01	PFA-1f; PFA-1a; PFA-1a	0.56; 0.72; 0.87	balanced	26.74
38	3	8.0	male	GTR	death	relapse/progression/death	1.10	5.65	204316900155_R03C01	PFA-1c	0.99373	1q gain	206238130091_R02C01; 206238130091_R03C01	PFA-1c; PFA-1c	0.99; 0.99	206238130091_R04C01	PFA-1c	0.99	1q gain in both areas	26.86	X	X		X
39	3	1.2	male	STR	death	relapse/progression/death	0.08	0.50	201959740231_R04C01	PFA-1e	0.92540	balanced								26.89
40	N/A	N/A	N/A	N/A	death	relapse/progression/death	2.61	4.24	N/A	N/A	N/A	N/A								29.96
41	3	7.0	male	GTR	alive	no event	1.34	1.34	205310760090_R04C01	PFA-1b	0.99801	balanced	205134980017_R07C01; 206359150141_R06C01; 206359150141_R05C01	PFA-1b; PFA-1b; PFA-1b	0.99; 0.99; 0.98	205134980017_R08C01; 205689130014_R03C01; 206359150141_R08C01; 206359150141_R07C01	PFA-1b; PFA-1d; PFA-1b; PFA-1b	0.98; 0.52; 0.90; 0.99	balanced	30.27				X
42	3	2.5	male	GTR	alive	relapse/progression/death	0.25	3.45	201959740229_R03C01	PFA-1d	0.60589	6q loss	205118950092_R06C01	PFA-1d	0.96	205118950092_R07C01	PFA-1e	0.64	6q loss in 1 cell dense area sample, very slight 6q loss in a 2nd cell dense area sample	36.51	X		X
43	3	12.0	male	N/A	death	relapse/progression/death	1.32	2.67	N/A	N/A	N/A	N/A								38.28	X
44	3	2.9	female	STR	alive	relapse/progression/death	0.35	11.50	201959740244_R04C01	PFA-1b	0.99974	balanced								39.06
45	3	4.0	male	N/A	alive	no event	5.20	5.20	N/A	N/A	N/A	N/A								41.26
46	3	3.9	male	GTR	alive	no event	10.92	10.92	201959750153_R08C01	PFA-2b	0.99998	balanced	205689130036_R08C01	PFA-2a	0.05	205689130061_R01C01	PFA-2b	0.10	inconclusive copy number profile	41.37		X
47	N/A	N/A	N/A	N/A	alive	relapse/progression/death	2.88	3.47	N/A	N/A	N/A	N/A	206359150140_R04C01	PFA-1c	0.99	206359150140_R05C01; 206359150140_R06C01	PFA-1c; PFA-1c	0.99; 0.99	1q gain in both areas	41.54
48	3	4.9	female	GTR	alive	no event	0.04	0.04	204860510018_R01C01	PFA-1c	0.99989	1q gain, 6q loss	206486310150_R06C01	PFA-1c	0.99	205689130014_R07C01	PFA-1c	0.99	1q gain and 6q loss in both but to a higher degree in cell dense areas	42.89		X	X
49	3	1.5	male	GTR	alive	no event	7.69	7.69	205724780156_R03C01	PFA-1a	0.98846	balanced	206359150141_R01C01; 206359150141_R02C01	PFA-1a; PFA-1a	0.92; 0.78	206359150141_R03C01; 206359150141_R04C01	PFA-1a; PFA-1a	0.64; 0.99	balanced	44.50
50	3	2.5	female	GTR	alive	no event	0.17	0.17	N/A	N/A	N/A	N/A								45.41		X	X
51	3	1.8	female	GTR	death	relapse/progression/death	0.49	5.36	201959750082_R05C01	PFA-2a	0.99035	balanced	205118950108_R03C01	PFA-2a	0.98	205118950108_R04C01	PFA-2a	0.96	inconclusive copy number profile	46.15
52	3	4.1	male	STR	death	relapse/progression/death	0.85	6.18	201959750101_R08C01	PFA-1d	0.99804	balanced								47.12
53	3	2.3	male	GTR	death	relapse/progression/death	2.75	5.52	201465900042_R07C01	PFA-1f	0.91637	balanced								48.88
54	3	1.5	female	GTR	death	relapse/progression/death	2.62	3.49	9379082092_R02C02	PFA-2a	1.0	balanced	205134980017_R03C01; 206238130091_R08C01; 206238130100_R01C01; 206238130100_R02C01	PFA-2a; PFA-2a; PFA-2a; PFA-2a	0.99; 0.82; 0.99; 0.99	205134980017_R04C01; 206238130100_R03C01; 206238130100_R04C01; 206238130100_R05C01	PFA-2a; PFA-2a; PFA-2a; PFA-2a	0.99, 0.95; 0.99; 0.98	balanced	49.95	X			X
55	3	3.0	female	N/A	alive	no event	5.49	5.49	N/A	N/A	N/A	N/A	205134980017_R01C01; 206238130100_R06C01	PFA-2a; PFA-2b	0.34; 0.61	205134980017_R02C01; 206238130100_R07C01; 206238130100_R08C01	PFA-2b; PFA-2b; PFA-2b	0.82; 0.85; 0.87	1q gain, cell dense area only	51.89	X	X		X
56	N/A	N/A	N/A	N/A	N/A	N/A	N/A	N/A	205118950092_R02C01	PFA-1c	0.99998	1q gain								53.53
57	3	2.0	female	GTR	alive	no event	0.67	0.67	204860670033_R03C01	PFA-1f	0.97784	balanced								54.80		X	X
58	3	10.0	male	GTR	alive	relapse/progression	4.94	15.8	9305651005_R05C01	PFA-1c	1.0	1q gain								60.09
59	3	3.0	male	STR	alive	relapse/progression/death	2.91	3.47	203020780099_R06C01	PFA-1c	0.99875	1q gain								60.42				X
60	3	13.3	male	GTR	alive	relapse/progression/death	1.13	4.52	201959750082_R08C01	PFA-2b	0.57825	1q gain	205689130036_R06C01	PFA-2a	0.67	205689130036_R07C01	PFA-2a	0.72	1q gain in both areas	60.99		X
61	3	2.5	male	STR	alive	unclear, in evaluation	/	2.26	204788480074_R04C01	PFA-2a	1.0	balanced	205689130014_R04C01	PFA-2a	0.99	205689130014_R05C01	PFA-2a	0.99	balanced	61.23		X
62	3	2.9	male	GTR	death	relapse/progression/death	0.36	4.50	3998546129_R01C02	PFA-2b	0.99966	balanced								61.94
63	3	2.4	female	GTR	N/A	N/A	N/A	N/A	200325530167_R03C02	PFA-1a	0.99931	balanced								66.48		X
64	3	3.9	male	GTR	alive	no event	8.28	8.28	201959740229_R05C01	PFA-2b	0.35022	6q loss								67.47		X	X
65	N/A	N/A	N/A	N/A	N/A	N/A	N/A	N/A	N/A	N/A	N/A	N/A								72.73
66	3	1.5	female	GTR	death	relapse/progression/death	1.12	5.89	201959750082_R03C01	PFA-1d	0.75129	balanced								73.20
67	3	1.2	male	GTR	N/A	N/A	N/A	N/A	201959740229_R01C01	PFA-2a	1.0	balanced								74.89
68	3	13.0	male	GTR	death	relapse/progression/death	0.79	2.11	N/A	N/A	N/A	N/A								76.08			X
69	3	9.0	male	STR	death	relapse/progression/death	0.14	3.28	200397860039_R05C01	PFA-2b	0.89837	1q gain								84.68		X
70	3	1.0	male	GTR	death	relapse/progression/death	1.76	1.85	201959740230_R03C01	PFA-1e	0.50028	balanced								90.15
71	3	4.0	male	GTR	alive	relapse/progression/death	0.44	1.54	204294120005_R07C01	PFA-2a	0.99944	balanced								97.99	X	X
72	3	0.8	female	GTR	N/A	N/A	N/A	N/A	201959750061_R03C01	PFA-1a	0.81574	balanced								98.68
73	3	22.0	male	GTR	death	relapse/progression/death	2.04	2.04	N/A	N/A	N/A	N/A								100.00		X
74	N/A	N/A	N/A	N/A	N/A	N/A	N/A	N/A	204316900155_R04C01	PFA-1c	0.99672	1q gain, 6q loss								100.00
						PFA-2a	0.99944

## Sheet: Suppl. Table 2
Case number validation cohort	Status	Relapse Status	PFS [years]	OS [years]	Proportion of high cell density areas of the analyzed tumor area (%)
1	alive	no event	14.20	14.20	0
2	alive	no event	11.49	1.49	0
3	alive	relapse/progression/death	0.44	11.96	0
4	alive	no event	13.19	13.19	0
5	alive	relapse/progression/death	3.83	17.44	0
6	alive	no event	13.01	13.01	0
7	alive	no event	14.29	14.29	0
8	alive	no event	13.23	13.23	0
9	alive	no event	9.88	9.88	0
10	alive	relapse/progression/death	1.78	9.45	0
11	alive	no event	4.26	4.26	0.02
12	alive	no event	10.32	10.32	0.08
13	alive	no event	5.65	5.65	0.48
14	alive	no event	11.93	11.93	0.94
15	alive	relapse/progression/death	4.17	4.17	0.98
16	death	relapse/progression/death	7.41	7.41	1.18
17	death	relapse/progression/death	1.86	3.95	1.22
18	alive	no event	9.52	9.52	1.26
19	alive	no event	11.21	11.21	1.42
20	alive	no event	6.52	6.52	1.58
21	alive	no event	13.38	13.38	1.59
22	alive	relapse/progression/death	5.23	12.45	1.74
23	alive	no event	12.84	12.84	2.07
24	alive	no event	13.22	13.22	2.54
25	death	relapse/progression/death	2.27	2.77	2.68
26	alive	no event	8.98	8.98	3.16
27	alive	no event	0.72	0.72	5.83
28	alive	no event	11.19	11.19	6.31
29	alive	no event	12.18	12.18	7.10
30	alive	no event	14.52	14.52	7.47
31	death	relapse/progression/death	0.50	2.08	9.28
32	death	relapse/progression/death	1.30	6.20	11.40
33	alive	no event	4.48	4.48	12.23
34	alive	relapse/progression/death	4.50	11.56	12.69
35	death	relapse/progression/death	1.25	1.88	13.25
36	alive	relapse/progression/death	3.06	18.38	16.42
37	death	relapse/progression/death	0.83	5.26	18.06
38	death	relapse/progression/death	5.19	8.18	18.67
39	alive	no event	7.15	7.15	19.25
40	death	relapse/progression/death	1.11	1.41	20.87
41	death	relapse/progression/death	6.93	8.15	21.30
42	alive	no event	9.47	9.47	22.99
43	alive	relapse/progression/death	0.29	10.36	24.22
44	alive	no event	9.38	9.38	24.45
45	death	relapse/progression/death	1.11	4.84	25.57
46	death	relapse/progression/death	1.21	2.89	25.62
47	alive	no event	13.43	13.43	25.64
48	death	relapse/progression/death	2.93	3.64	27.28
49	alive	no event	14.39	14.39	28.27
50	death	relapse/progression/death	0.49	1.54	29.43
51	alive	no event	10.46	10.46	29.45
52	death	relapse/progression/death	7.24	7.24	29.80
53	alive	under evaluation	N/A	2.30	29.89
54	alive	relapse/progression/death	2.23	11.32	30.32
55	death	relapse/progression/death	0.64	1.64	32.62
56	alive	relapse/progression/death	2.00	10.78	32.63
57	alive	relapse/progression/death	0.67	8.72	33.33
58	alive	relapse/progression/death	2.10	14.52	39.24
59	alive	no event	13.75	13.75	44.69
60	death	relapse/progression/death	0.80	1.47	45.99
61	alive	relapse/progression/death	0.83	6.92	47.69
62	alive	no event	15.35	15.35	49.47
63	death	relapse/progression/death	2.17	2.56	50.04
64	death	relapse/progression/death	0.36	5.20	57.48
65	alive	relapse/progression/death	2.60	9.16	60.01
66	alive	relapse/progression/death	2.84	6.25	60.50
67	death	relapse/progression/death	1.19	2.39	64.16
68	alive	relapse/progression/death	2.28	11.56	71.91

## Sheet: Suppl. Table 3
Relapse Case number, primary case number if included in other analysis; R numbers = our cases; 'r' numbers from the Capper et al. 2018 cohort	primary/relapse	Sentrix_ID	CNV status 1q, 6q	Subtype	Subtype score	Proportion of high cell density areas of tumor area (%)
R1	primary	N/A	N/A	N/A	N/A	1.98
	relapse	N/A	N/A	N/A	N/A	75.45
R2; #40	primary	N/A	N/A	N/A	N/A	29.96
	relapse	N/A	N/A	N/A	N/A	63.54
R3; #28	primary	N/A	N/A	N/A	N/A	17.48
	relapse	N/A	N/A	N/A	N/A	46.38
R4, #54	primary	N/A	N/A	N/A	N/A	51.89
	relapse	N/A	N/A	N/A	N/A	66.42
R5	primary	N/A	N/A	N/A	N/A	39.42
	relapse	N/A	N/A	N/A	N/A	55.16
R6; #37	primary	204316900155_R03C01	1q gain	N/A	N/A	26.86
	relapse	N/A	N/A	N/A	N/A	71.43
	2nd relapse	N/A	N/A	N/A	N/A	89.31
R7; #59	primary	203020780099_R06C01	1q gain	PFA-1c	0.97	60.42
	relapse	205756370079_R05C01	1q gain and 6q loss	PFA-1c	0.99	61.62
R8; #53	primary	201465900042_R07C01	balanced	PFA-1f	0.92	48.88
	relapse	203985930014_R08C01	balanced	PFA-1b	0.78	2.84
R9; #24	primary	204894630046_R07C01	balanced	PFA-2a	1.00	13.11
	relapse	206144080139_R06C01	1q gain (16q loss)	PFA-2a	0.99	48.35
R10; #27	primary	205134980017_R05C01; 205134980017_R06C01; 206350360188_R01C01; 206350360172_R08C01	6q loss cell dense area only	PFA-1d; PFA-1f; PFA-1a; PFA-1d	0.96; 0.81; 0.34; 0.82	16.21
	relapse	206648960060_R04C01	6q loss	PFA-1d	0.96	N/A
R11; #47	primary	206359150140_R04C01; 206359150140_R05C01; 206359150140_R06C01	6q loss	PFA-1c;	1.00; 1.00; 0.99	N/A
	relapse	206238130101_R01C01	1q gain and 6q loss	PFA-1c	0.99	N/A
R12; #26	primary	204792170076_R08C01	1q gain	PFA-1c	0.99	N/A
	relapse	206644430084_R04C01	1q gain and 6q loss	PFA-1c	0.99	N/A
R13	primary	201496710105_R05C01	balanced	PFA-1b	0.98	N/A
	relapse	204082600019_R01C01	6q loss	PFA-1d	0.53	N/A
R14	primary	204296590120_R06C01	1q gain	PFA-1c	0.66	N/A
	relapse	204296590053_R06C01	1q gain and 6q loss	PFA-1d	0.44	N/A
R15	primary	N/A	1q gain	N/A	N/A	N/A
	relapse	N/A	1q gain and 6q loss	N/A	N/A	N/A
r02	primary	6285641012_R01C02	balanced	PFA-1d	N/A	N/A
r02	relapse	6752625135_R03C01	1q gain	PFA-1c	N/A	N/A
r03	primary	6026818094_R03C02	balanced	PFA-1d	N/A	N/A
r03	relapse	6752625133_R06C01	1q gain and 6q loss	PFA-1d	N/A	N/A
r06	primary	6285641010_R01C01	balanced	PFA-1a	N/A	N/A
r06	relapse	6752625133_R04C02	balanced	PFA-1d	N/A	N/A
r09	primary	6285641010_R02C02	1q gain	PFA-1b	N/A	N/A
r09	relapse	6752625133_R01C02	1q gain	PFA-1b	N/A	N/A
r11	primary	6752625135_R02C02	1q gain	PFA-1c	N/A	N/A
r11	relapse	6285641010_R05C02	1q gain	PFA-1c	N/A	N/A
r13	primary	7310440009_R04C02	balanced	PFA-1d	N/A	N/A
r13	relapse	6752625135_R05C01	6q loss	PFA-1e	N/A	N/A
r14	primary	6285641010_R03C02	1q gain	PFA-1c	N/A	N/A
r14	relapse	6285641012_R06C01	1q gain and 6q loss	PFA-1c	N/A	N/A
r16	primary	6026818110_R06C02	balanced	PFA-1e	N/A	N/A
r16	relapse	6752625133_R03C02	balanced	PFA-1d	N/A	N/A
r19	primary	8622007106_R02C02	balanced	PFA-2a	N/A	N/A
r19	relapse	8622007149_R04C02	balanced	PFA-2b	N/A	N/A
r24	primary	8622007106_R01C02	balanced	PFA-1b	N/A	N/A
r24	relapse	8622007099_R06C02	balanced	PFA-1a	N/A	N/A
r26	primary	6752625107_R01C01	1q gain	PFA-1c	N/A	N/A
r26	relapse	6752625107_R02C01	1q gain	PFA-1c	N/A	N/A
r28	primary	9403904125_R04C01	balanced	PFA-1b	N/A	N/A
r28	relapse	9403904125_R05C01	balanced	PFA-1b	N/A	N/A
r29	relapse	9403904125_R05C02	1q gain	PFA-1c	N/A	N/A
r29	primary	9403904125_R04C02	6q loss	PFA-1c	N/A	N/A
r30	primary	9403904111_R02C02	balanced	PFA-1e	N/A	N/A
r30	relapse	9403904111_R03C02	balanced	PFA-1d	N/A	N/A
r31	primary	9403904109_R03C02	balanced	PFA-1a	N/A	N/A
r31	relapse	9403904071_R02C02	6q loss	PFA-1d	N/A	N/A
r32	primary	9403904111_R04C02	balanced	PFA-1f	N/A	N/A
r32	relapse	9403904111_R05C02	balanced	PFA-1b	N/A	N/A
r33	primary	9403904125_R06C01	6q loss	PFA-1c	N/A	N/A
r33	relapse	9403904125_R01C02	1q gain and 6q loss	PFA-1c	N/A	N/A
r34	primary	9403904125_R02C02	balanced	PFA-2b	N/A	N/A
r34	relapse	9403904125_R03C02	1q gain	PFA-2a	N/A	N/A
r35	primary	9403904125_R02C01	balanced	PFA-2b	N/A	N/A
r35	relapse	9403904125_R03C01	balanced	PFA-2b	N/A	N/A
r36	primary	9403904071_R05C01	1q gain and 6q loss	PFA-1c	N/A	N/A
r36	relapse	9403904071_R04C01	1q gain and 6q loss	PFA-1c	N/A	N/A
r40	primary	9403904071_R03C02	6q loss	PFA-1b	N/A	N/A
r40	relapse	9403904111_R04C01	6q loss	PFA-1b	N/A	N/A
r42	primary	9403904109_R04C01	1q gain and 6q loss	PFA-2b	N/A	N/A
r42	relapse	9403904109_R05C01	6q loss	PFA-2b	N/A	N/A
r44	primary	9403904109_R05C02	balanced	PFA-2a	N/A	N/A
r44	relapse	9403904109_R06C02	1q gain and 6q loss	PFA-2a	N/A	N/A
